# Supplementary material for: Characteristics of craniofacial morphology and factors affecting them in patients with isolated cleft palate
Source: PeerJ. 2021 Apr 20;9:e11297. doi: 10.7717/peerj.11297 (PMC8063870; doi:10.7717/peerj.11297)
Supplement: Supplemental Information 2 — The raw data from surgical records about the cleft type and surgeons. [file peerj-09-11297-s002.xlsx]

## Sheet: Cleft type and Surgeons
Case#	Cluster	Cleft type	Surgeon	Age at palatoplasty
1	A	Hard & soft palate	A	1.66667
2	C	Hard & soft palate	A	1.41667
3	C	Hard & soft palate	A	1.41667
4	C	Soft palate	A	1.41667
5	A	Soft palate	A	1.75
6	B	Soft palate	A	2.41667
7	B	Soft palate	A	1.58333
8	C	Soft palate	B	1.66667
9	B	Hard & soft palate	A	1.5
10	B	Hard & soft palate	B	1.5
11	B	Hard & soft palate	C	1.58333
12	A	Soft palate	B	1.25
13	B	Hard & soft palate	C	1.58333
14	C	Hard & soft palate	C	1.41667
15	A	Soft palate	C	1.5
16	C	Hard & soft palate	B	1.5
17	C	Soft palate	C	1.41667
18	C	Hard & soft palate	B	1.66667
19	B	Hard & soft palate	C	1.5
20	C	Hard & soft palate	B	1.5
21	B	Soft palate	B	1.66667
22	B	Hard & soft palate	C	1.08333
23	C	Soft palate	D	1.41667
24	A	Hard & soft palate	D	1.66667
25	B	Hard & soft palate	D	1.5
26	B	Hard & soft palate	D	1.91667
27	B	Hard & soft palate	A	1.41667
28	C	Hard & soft palate	D	1.5
29	C	Soft palate	D	1.5
30	A	Soft palate	A	1.33333
31	C	Hard & soft palate	A	1.5
32	A	Hard & soft palate	D	1.41667
33	A	Soft palate	D	1.66667
34	C	Hard & soft palate	B	1.75
35	C	Hard & soft palate	A	1.5
36	C	Hard & soft palate	B	1.75
